# Supplementary material for: A Multicenter Retrospective Study of Avelumab First-Line Maintenance and Subsequent Therapies for Locally Advanced and Metastatic Urothelial Carcinoma: Subgroup Analysis of First-Line Dose-Dense Methotrexate, Vinblastine, Doxorubicin, and Cisplatin, and Gemcitabine Plus Cisplatin in the Japan AVElumab MAintenance and Continuous Treatment Study (JAVEMACS)
Source: Curr Oncol. 2025 Nov 5;32(11):618. doi: 10.3390/curroncol32110618 (PMC12651103; doi:10.3390/curroncol32110618)
Supplement: Supplementary file 1 [file curroncol-32-00618-s001.zip]

Archive with 1 entries (1 files):
- curroncol-3890968-supplementary.pdf
